# Supplementary material for: The expression of YWHAZ and NDRG1 predicts aggressive outcome in human prostate cancer
Source: Commun Biol. 2021 Jan 22;4:103. doi: 10.1038/s42003-020-01645-2 (PMC7822895; doi:10.1038/s42003-020-01645-2)
Supplement: Supplementary file 3 — Supplementary Data 1 [file 42003_2020_1645_MOESM3_ESM.xlsx]

## Sheet: PCa enriched proteins
Protein name	Gene symbol	Theoretical molecular mass (KDa)	Average No. of PSMs	Average No. of unique peptides	Coverage %
Desmuslin, isoform CRA_a OS=Homo sapiens GN=SYNM PE=1 SV=1	SYNM	140.1	34	1	26.2836
Synaptopodin-2 OS=Homo sapiens GN=SYNPO2 PE=1 SV=2	SYNPO2	117.4	10.3333	1.33333	13.0528
Growth/differentiation factor 15 OS=Homo sapiens GN=GDF15 PE=2 SV=3	GDF15	34.1	9.33333	3.33333	19.0476
Zyxin (Fragment) OS=Homo sapiens GN=ZYX PE=1 SV=1	ZYX	57.6	7.33333	1.66667	14.5062
14-3-3 protein zeta/delta OS=Homo sapiens GN=YWHAZ PE=1 SV=1	YWHAZ	27.7	5.66667	3	25.8503
Ig gamma-2 chain C region OS=Homo sapiens GN=IGHG2 PE=1 SV=2	IGHG2	35.9	5.25	1	11.3497
Apolipoprotein E OS=Homo sapiens GN=APOE PE=1 SV=1	APOE	36.1	4.25	4.25	17.0347
Complement C3 OS=Homo sapiens GN=C3 PE=1 SV=2	C3	187	4.25	4.25	3.35238
Fibrinogen gamma chain OS=Homo sapiens GN=FGG PE=1 SV=1	FGG	52.3	3.8	3	9.41432
14-3-3 protein beta/alpha OS=Homo sapiens GN=YWHAB PE=1 SV=3	YWHAB	28.1	3.66667	1.66667	16.3957
Perilipin-3 OS=Homo sapiens GN=PLIN3 PE=1 SV=3	PLIN3	47	3.33333	3.33333	11.6743
Band 3 anion transport protein OS=Homo sapiens GN=SLC4A1 PE=1 SV=3	SLC4A1	101.7	2.8	2.8	4.87377
Protein NDRG1 OS=Homo Sapiens GN=NDRG1 PE=1 SV=1	NDRG1	42.8	2.75	2.75	10.7868
Retinol-binding protein 4 OS=Homo sapiens GN=RBP4 PE=1 SV=3	RBP4	23	2.75	1.5	9.20398
Catenin beta-1 OS=Homo sapiens GN=CTNNB1 PE=1 SV=1	CTNNB1	85.4	2.66667	2.66667	5.03628
N(G),N(G)-dimethylarginine dimethylaminohydrolase 1 OS=Homo sapiens GN=DDAH1 PE=1 SV=3	DDAH1	31.1	2.66667	1	4.21053
Transcriptional coactivator YAP1 OS=Homo sapiens GN=YAP1 PE=1 SV=2	YAP1	54.4	2.66667	2.66667	9.45767
Inositol-3-phosphate synthase 1 OS=Homo sapiens GN=ISYNA1 PE=1 SV=1	ISYNA1	61	2.5	1	4.83871
Solute carrier family 12 member 2 OS=Homo sapiens GN=SLC12A2 PE=1 SV=1	SLC12A2	131.4	2.4	2.2	3.10231
COP9 signalosome complex subunit 8 OS=Homo sapiens GN=COPS8 PE=1 SV=1	COPS8	23.2	2.33333	2	17.3844
DNA-directed RNA polymerase II subunit GRINL1A, isoforms 4/5 OS=Homo sapiens GN=POLR2M PE=4 SV=1	POLR2M	16.2	2	1.33333	17.8197
Enoyl-CoA delta isomerase 1, mitochondrial OS=Homo sapiens GN=ECI1 PE=1 SV=1	ECI1	32.8	2	2	8.71965
Microtubule-associated serine/threonine-protein kinase 4 OS=Homo sapiens GN=MAST4 PE=1 SV=3	MAST4	284.2	2	1	0.698147
Pecanex-like protein 1 OS=Homo sapiens GN=PCNX1 PE=1 SV=2	PCNX1	258.5	2	1.33333	1.42389
ProSAAS OS=Homo sapiens GN=PCSK1N PE=1 SV=1	PCSK1N	27.4	2	1.66667	10
Proteasome subunit beta type-6 OS=Homo sapiens GN=PSMB6 PE=1 SV=4	PSMB6	25.3	1.8	1.6	11.1297
Small ubiquitin-related modifier 3 OS=Homo sapiens GN=SUMO3 PE=1 SV=1	SUMO3	16.9	1.75	1	8.16327
Histidine-rich glycoprotein OS=Homo sapiens GN=HRG PE=1 SV=1	HRG	59.5	1.66667	1.66667	4.38095
Ig kappa chain V-III region HAH OS=Homo sapiens PE=2 SV=1	IGKV3	14.1	1.66667	1	12.4031
Plasminogen activator inhibitor 1 RNA-binding protein OS=Homo sapiens GN=SERBP1 PE=1 SV=2	SERBP1	44.9	1.66667	1.66667	6.12745
PRKC apoptosis WT1 regulator protein OS=Homo sapiens GN=PAWR PE=1 SV=1	PAWR	36.5	1.66667	1.66667	8.13725
Prohibitin OS=Homo sapiens GN=PHB PE=1 SV=1	PHB	29.8	1.66667	1.66667	8.21078
Secretogranin-2 OS=Homo sapiens GN=SCG2 PE=1 SV=2	SCG2	70.9	1.66667	1.66667	4.05186
Serine/arginine repetitive matrix protein 2 OS=Homo sapiens GN=SRRM2 PE=1 SV=2	SRRM2	299.4	1.66667	1.66667	0.811531
Sodium channel protein type 8 subunit alpha OS=Homo sapiens GN=SCN8A PE=1 SV=1	SCN8A	225.1	1.66667	1	1.91919
Tumor protein D54 OS=Homo sapiens GN=TPD52L2 PE=1 SV=1	TPD52L2	23.8	1.66667	1.66667	11.1111
Ubiquitin-fold modifier 1 OS=Homo sapiens GN=UFM1 PE=1 SV=1	UFM1	9.1	1.66667	1.5	38.2353
Zinc finger protein 263 OS=Homo sapiens GN=ZNF263 PE=1 SV=2	ZNF263	77.3	1.66667	1	3.66032
Marginal zone B- and B1-cell-specific protein OS=Homo sapiens GN=MZB1 PE=1 SV=1	MZB1	20.7	1.6	1.6	13.0159
cAMP-specific 3',5'-cyclic phosphodiesterase 4B OS=Homo sapiens GN=PDE4B PE=1 SV=1	PDE4B	83.3	1.5	1	2.98913
Cytoplasmic dynein 1 intermediate chain 2 OS=Homo sapiens GN=DYNC1I2 PE=1 SV=3	DYNC1I2	71.4	1.5	1.25	4.81975
Fibulin-5 OS=Homo sapiens GN=FBLN5 PE=1 SV=1	FBLN5	50.8	1.5	1.5	3.64238
Glutaredoxin-1 OS=Homo sapiens GN=GLRX PE=1 SV=2	GLRX	11.8	1.5	1.5	16.7453
Mast cell carboxypeptidase A OS=Homo sapiens GN=CPA3 PE=1 SV=2	CPA3	48.6	1.5	1.5	4.31655
NHP2-like protein 1 OS=Homo sapiens GN=SNU13 PE=1 SV=1	SNU13	14.6	1.5	1.5	19.697
Paraspeckle component 1 OS=Homo sapiens GN=PSPC1 PE=1 SV=1	PSPC1	58.7	1.5	1	3.53728
Splicing factor 3B subunit 2 OS=Homo sapiens GN=SF3B2 PE=1 SV=2	SF3B2	100.2	1.5	1.5	1.84358
Carbonic anhydrase 1 OS=Homo sapiens GN=CA1 PE=1 SV=2	CA1	28.9	1.33333	1.33333	8.3014
Cysteine-rich protein 2 OS=Homo sapiens GN=CRIP2 PE=1 SV=1	CRIP2	22.5	1.33333	1.33333	13.7821
E3 ubiquitin-protein ligase TRIM21 OS=Homo sapiens GN=TRIM21 PE=1 SV=1	TRIM21	54.1	1.33333	1	6.52632
GTP:AMP phosphotransferase AK3, mitochondrial OS=Homo sapiens GN=AK3 PE=1 SV=4	AK3	25.6	1.33333	1.33333	7.34214
Multifunctional methyltransferase subunit TRM112-like protein OS=Homo sapiens GN=TRMT112 PE=1 SV=1	TRMT112	14.2	1.33333	1.33333	14.6667
NADH dehydrogenase [ubiquinone] 1 alpha subcomplex subunit 2 OS=Homo sapiens GN=NDUFA2 PE=1 SV=3	NDUFA2	34.2	1.33333	1.33333	6.53378
NADH-cytochrome b5 reductase 3 OS=Homo sapiens GN=CYB5R3 PE=1 SV=3	CYB5R3	10.9	1.33333	1	21.2121
Periostin OS=Homo sapiens GN=POSTN PE=1 SV=2	POSTN	93.3	1.33333	1.33333	2.67145
Poly [ADP-ribose] polymerase 9 OS=Homo sapiens GN=PARP9 PE=1 SV=2	PARP9	96.3	1.33333	1.33333	2.65418
Proteasome subunit alpha type-5 OS=Homo sapiens GN=PSMA5 PE=1 SV=3	PSMA5	26.4	1.33333	1.33333	7.39972
Protein SET OS=Homo sapiens GN=SET PE=1 SV=3	SET	33.5	1.33333	1.33333	10.2299
Putative hydroxypyruvate isomerase OS=Homo sapiens GN=HYI PE=1 SV=1	HYI	39.2	1.33333	1.33333	8.07799
Zinc finger protein 14 homolog OS=Homo sapiens GN=ZFP14 PE=2 SV=2	ZFP14	63.4	1.33333	1	4.69043
HLA class I histocompatibility antigen, Cw-6 alpha chain OS=Homo sapiens GN=HLA-C PE=1 SV=1	HLA-C	44.4571	1.28571	1.14286	3.85031
Autophagy-related protein 2 homolog A OS=Homo sapiens GN=ATG2A PE=1 SV=3	ATG2A	212.7	1.25	1	1.23839
Cytoskeleton-associated protein 4 OS=Homo sapiens GN=CKAP4 PE=1 SV=2	CKAP4	66	1.25	1.25	3.65449
DAZ-associated protein 1 OS=Homo sapiens GN=DAZAP1 PE=1 SV=1	DAZAP1	43.4	1.25	1.25	4.85258
Myotrophin OS=Homo sapiens GN=MTPN PE=1 SV=2	MTPN	12.9	1.25	1	14.4068
Protein disulfide-isomerase OS=Homo sapiens GN=P4HB PE=1 SV=3	P4HB	57.1	1.25	1.25	5.0689
Rho GDP-dissociation inhibitor 1 OS=Homo sapiens GN=ARHGDIA PE=1 SV=1	ARHGDIA	25.8	1.25	1	6.38298
Septin-9 OS=Homo sapiens GN=SEPT9 PE=1 SV=2	SEPT9	65.4	1.25	1.25	3.157
U6 snRNA-associated Sm-like protein LSm2 OS=Homo sapiens GN=LSM2 PE=1 SV=1	LSM2	10.8	1.25	1	20
Gamma-glutamyltransferase 5 OS=Homo sapiens GN=GGT5 PE=1 SV=2	GGT5	62.2	1.2	1.2	2.96928
Acetyl-CoA acetyltransferase, mitochondrial OS=Homo sapiens GN=ACAT1 PE=1 SV=1	ACAT1	45.2	1	1	3.66901
Acylamino-acid-releasing enzyme OS=Homo sapiens GN=APEH PE=1 SV=1	APEH	81.6	1	1	2.03528
Aspartyl aminopeptidase OS=Homo sapiens GN=DNPEP PE=1 SV=2	DNPEP	54.5	1	1	2.58621
Beta-2-microglobulin OS=Homo sapiens GN=B2M PE=1 SV=1	B2M	13.7	1	1	15.1261
Cadherin-1 OS=Homo sapiens GN=CDH1 PE=1 SV=1	CDH1	100	1	1	1.91953
Calcineurin B homologous protein 1 OS=Homo sapiens GN=CHP1 PE=1 SV=3	CHP1	22.4	1	1	6.15385
Calponin OS=Homo sapiens GN=CNN2 PE=1 SV=1	CNN2	35.9	1	1	5.15152
CDK5 regulatory subunit-associated protein 2 OS=Homo sapiens GN=CDK5RAP2 PE=1 SV=5	CDK5RAP2	214.9	1	1	0.528262
Coiled-coil domain-containing protein 189 OS=Homo sapiens GN=CCDC189 PE=2 SV=1	CCDC189	37.9	1	1	11.7825
Costars family protein ABRACL OS=Homo sapiens GN=ABRACL PE=1 SV=1	ABRACL	9.1	1	1	19.7531
DDRGK domain-containing protein 1 OS=Homo sapiens GN=DDRGK1 PE=1 SV=2	DDRGK1	35.6	1	1	4.4586
Delta(3,5)-Delta(2,4)-dienoyl-CoA isomerase, mitochondrial OS=Homo sapiens GN=ECH1 PE=1 SV=2	ECH1	35.8	1	1	4.42073
DNA-(apurinic or apyrimidinic site) lyase OS=Homo sapiens GN=APEX1 PE=1 SV=2	APEX1	35.5	1	1	5.34591
Dolichyl-diphosphooligosaccharide--protein glycosyltransferase 48 kDa subunit OS=Homo sapiens GN=DDOST PE=1 SV=4	DDOST	50.8	1	1	2.41228
Drebrin-like protein OS=Homo sapiens GN=DBNL PE=1 SV=1	DBNL	48.2	1	1	3.72093
Flotillin-1 OS=Homo sapiens GN=FLOT1 PE=1 SV=3	FLOT1	47.3	1	1	2.57611
Fructose-1,6-bisphosphatase 1 OS=Homo sapiens GN=FBP1 PE=1 SV=5	FBP1	36.8	1	1	4.73373
Hematological and neurological expressed 1 protein OS=Homo sapiens GN=HN1 PE=1 SV=3	HN1	16	1	1	11.9048
Hexokinase-1 OS=Homo sapiens GN=HK1 PE=1 SV=3	HK1	102.4	1	1	1.41767
Ig kappa chain V-II region RPMI 6410 OS=Homo sapiens PE=4 SV=1	IGKV2	14.7	1	1	9.77444
Immunoglobulin superfamily member 10 OS=Homo sapiens GN=IGSF10 PE=2 SV=1	IGSF10	290.7	1	1	1.02936
KH domain-containing, RNA-binding, signal transduction-associated protein 1 OS=Homo sapiens GN=KHDRBS1 PE=1 SV=1	KHDRBS1	48.2	1	1	3.16027
Nebulette OS=Homo sapiens GN=NEBL PE=1 SV=1	NEBL	116.4	1	1	1.77515
Periplakin OS=Homo sapiens GN=PPL PE=1 SV=4	PPL	204.6	1	1	0.398633
Persulfide dioxygenase ETHE1, mitochondrial OS=Homo sapiens GN=ETHE1 PE=1 SV=1	ETHE1	28.4	1	1	5
Prefoldin subunit 6 OS=Homo sapiens GN=PFDN6 PE=1 SV=1	PFDN6	14.6	1	1	9.30233
Protein dpy-30 homolog OS=Homo sapiens GN=DPY30 PE=1 SV=1	DPY30	11.2	1	1	20.202
Protein phosphatase 1 regulatory subunit 14A OS=Homo sapiens GN=PPP1R14A PE=1 SV=1	PPP1R14A	16.7	1	1	4.7619
Protein phosphatase 1 regulatory subunit OS=Homo sapiens GN=PPP1R12B PE=1 SV=1	PPP1R12B	116.4	1	1	1.62991
Protein TFG OS=Homo sapiens GN=TFG PE=1 SV=2	TFG	43.4	1	1	4.83333
Pyruvate dehydrogenase E1 component subunit beta, mitochondrial OS=Homo sapiens GN=PDHB PE=1 SV=3	PDHB	33	1	1	6.51214
Ras-related protein Rab-2B OS=Homo sapiens GN=RAB2B PE=1 SV=1	RAB2B	24.2	1	1	6.17284
Serine/arginine-rich splicing factor 11 OS=Homo sapiens GN=SRSF11 PE=1 SV=1	SRSF11	53.5	1	1	3.5124
Short coiled-coil protein OS=Homo sapiens GN=SCOC PE=1 SV=2	SCOC	35.6	1	1	4.03727
Sideroflexin-1 OS=Homo sapiens GN=SFXN1 PE=1 SV=4	SFXN1	18	1	1	11.3208
TAR DNA-binding protein 43 OS=Homo sapiens GN=TARDBP PE=1 SV=1	TARDBP	44.7	1	1	4.34783
U3 small nucleolar RNA-associated protein 15 homolog (Fragment) OS=Homo sapiens GN=UTP15 PE=1 SV=1	UTP15	61.4	1	1	3.30275
Ubiquitin-related modifier 1 OS=Homo sapiens GN=URM1 PE=1 SV=1	URM1	11.4	1	1	12.8713
X-ray repair cross-complementing protein 5 OS=Homo sapiens GN=XRCC5 PE=1 SV=3	XRCC5	82.7	1	1	3.55191
