# Supplementary material for: The expression of YWHAZ and NDRG1 predicts aggressive outcome in human prostate cancer
Source: Commun Biol. 2021 Jan 22;4:103. doi: 10.1038/s42003-020-01645-2 (PMC7822895; doi:10.1038/s42003-020-01645-2)
Supplement: Supplementary file 4 — Supplementary Data 2 [file 42003_2020_1645_MOESM4_ESM.xlsx]

## Sheet: BPH enriched proteins
Protein name	Gene symbol	Theoretical molecular mass (KDa)	Average No. of PSMs	Average No. of unique peptides	Coverage %
Prostate-specific antigen OS=Homo sapiens GN=KLK3 PE=1 SV=2	KLK3	28.7	45.25	8	63.3142
Tropomyosin alpha-4 chain OS=Homo sapiens GN=TPM4 PE=1 SV=3	TPM4	28.5	18	1.75	23.7903
Tropomyosin alpha-1 chain OS=Homo sapiens GN=TPM1 PE=1 SV=1	TPM1	31.7	12.6667	1	19.3939
Aminopeptidase N OS=Homo sapiens GN=ANPEP PE=1 SV=4	ANPEP	109.5	10.3333	8	10.1344
Myosin light chain 6B OS=Homo sapiens GN=MYL6B PE=1 SV=1	MYL6B	22.8	9.66667	2	21.4744
Plastin-2 OS=Homo sapiens GN=LCP1 PE=1 SV=6	LCP1	70.2	7.33333	5.33333	14.2477
ADP-ribosylation factor 3 OS=Homo sapiens GN=ARF3 PE=1 SV=2	ARF3	20.6	7	3.66667	41.0681
Carboxypeptidase E OS=Homo sapiens GN=CPE PE=1 SV=1	CPE	53.1	5.75	4.75	16.0189
Desmoplakin OS=Homo sapiens GN=DSP PE=1 SV=3	DSP	331.6	5.75	5.25	2.88227
Junction plakoglobin OS=Homo sapiens GN=JUP PE=1 SV=3	JUP	81.7	5	4	9.8434
Polymeric immunoglobulin receptor OS=Homo sapiens GN=PIGR PE=1 SV=4	PIGR	83.2	4.66667	4.33333	8.11518
ADP-ribosylation factor 4 OS=Homo sapiens GN=ARF4 PE=1 SV=3	ARF4	20.5	4	1.33333	24.0741
Desmoglein-1 OS=Homo sapiens GN=DSG1 PE=1 SV=2	DSG1	113.7	4	3.5	5.36225
Hornerin OS=Homo sapiens GN=HRNR PE=1 SV=2	HRNR	282.2	4	3.4	5.17895
Peroxisomal multifunctional enzyme type 2 OS=Homo sapiens GN=HSD17B4 PE=1 SV=3	HSD17B4	79.6	4	4	7.6087
14-3-3 protein theta OS=Homo sapiens GN=YWHAQ PE=1 SV=1	YWHAQ	27.7	3.66667	1	9.38776
F-actin-capping protein subunit alpha-2 OS=Homo sapiens GN=CAPZA2 PE=1 SV=3	CAPZA2	32.9	3.66667	2.33333	14.8019
Neprilysin OS=Homo sapiens GN=MME PE=1 SV=2	MME	85.5	3.66667	3.66667	6.08889
Receptor of activated protein C kinase 1 OS=Homo sapiens GN=RACK1 PE=1 SV=3	RACK1	35.1	3.66667	3.66667	12.3028
Zymogen granule protein 16 homolog B OS=Homo sapiens GN=ZG16B PE=1 SV=3	ZG16B	22.7	3.66667	3	21.7949
Metalloproteinase inhibitor 1 OS=Homo sapiens GN=TIMP1 PE=1 SV=1	TIMP1	23.2	3.6	2.6	17.1981
Prosaposin OS=Homo sapiens GN=PSAP PE=1 SV=2	PSAP	58.4	3.5	3.16667	6.07211
Alpha-1-acid glycoprotein 1 OS=Homo sapiens GN=ORM1 PE=1 SV=1	ORM1	23.5	3.33333	2.33333	14.0133
Apolipoprotein D (Fragment) OS=Homo sapiens GN=APOD PE=1 SV=1	APOD	24.1	3.33333	3	14.2636
Malate dehydrogenase, mitochondrial OS=Homo sapiens GN=MDH2 PE=1 SV=3	MDH2	35.5	3.33333	3	13.3136
Alpha-parvin OS=Homo sapiens GN=PARVA PE=1 SV=1	PARVA	46.6	3	2.33333	8.25243
Arginase-2, mitochondrial OS=Homo sapiens GN=ARG2 PE=1 SV=1	ARG2	38.6	3	2.66667	15.6309
Calpain-1 catalytic subunit OS=Homo sapiens GN=CAPN1 PE=1 SV=1	CAPN1	81.8	3	3	3.87488
Kallikrein-2 OS=Homo sapiens GN=KLK2 PE=1 SV=1	KLK2	28.7	3	2	10.9195
Rab GDP dissociation inhibitor beta OS=Homo sapiens GN=GDI2 PE=1 SV=2	GDI2	50.6	3	2.66667	10.1124
Ras-related protein Rab-7a OS=Homo sapiens GN=RAB7A PE=1 SV=1	RAB7A	23.5	3	3	17.7134
Gamma-glutamyltranspeptidase 1 OS=Homo sapiens GN=GGT1 PE=1 SV=2	GGT1	61.4	2.66667	2.66667	5.9754
GTP-binding nuclear protein Ran (Fragment) OS=Homo sapiens GN=RAN PE=1 SV=1	RAN	26.8	2.66667	2.66667	13.8177
Peptidyl-prolyl cis-trans isomerase B OS=Homo sapiens GN=PPIB PE=1 SV=2	PPIB	23.7	2.66667	2.66667	12.3457
Cytochrome b-c1 complex subunit 6, mitochondrial OS=Homo sapiens GN=UQCRH PE=1 SV=2	UQCRH	10.7	2.5	1.25	22.2527
Cathepsin Z OS=Homo sapiens GN=CTSZ PE=1 SV=1	CTSZ	33.8	2.33333	2.33333	8.36084
Fatty acid-binding protein, epidermal OS=Homo sapiens GN=FABP5 PE=1 SV=3	FABP5	15.2	2.33333	2	16.2963
Protein S100-A7 OS=Homo sapiens GN=S100A7 PE=1 SV=4	S100A7	11.5	2.33333	2.33333	30.033
Acid ceramidase OS=Homo sapiens GN=ASAH1 PE=1 SV=5	ASAH1	44.6	2.25	2.25	8.29114
UDP-glucose 6-dehydrogenase OS=Homo sapiens GN=UGDH PE=1 SV=1	UGDH	55	2.25	2.25	6.02227
Eukaryotic translation initiation factor 5A-1 OS=Homo sapiens GN=EIF5A PE=1 SV=1	EIF5A	20.5	2.2	1.8	14.086
Adenosylhomocysteinase OS=Homo sapiens GN=AHCY PE=1 SV=4	AHCY	47.7	2	2	5.15046
Alcohol dehydrogenase [NADP(+)] OS=Homo sapiens GN=AKR1A1 PE=1 SV=3	AKR1A1	36.6	2	2	8.92308
Aldehyde dehydrogenase family 1 member A3 OS=Homo sapiens GN=ALDH1A3 PE=1 SV=2	ALDH1A3	56.1	2	1	4.10156
Catenin delta-1 OS=Homo sapiens GN=CTNND1 PE=1 SV=1	CTNND1	108.1	2	2	2.51377
Delta-aminolevulinic acid dehydratase OS=Homo sapiens GN=ALAD PE=1 SV=1	ALAD	36.3	2	1.66667	8.18182
Glutathione synthetase OS=Homo sapiens GN=GSS PE=1 SV=1	GSS	52.4	2	2	4.48312
Huntingtin OS=Homo sapiens GN=HTT PE=1 SV=2	HTT	347.4	2	1	1.01846
Lysosomal alpha-mannosidase OS=Homo sapiens GN=MAN2B1 PE=1 SV=3	MAN2B1	113.7	2	2	2.6459
Olfactomedin-like protein 1 OS=Homo sapiens GN=OLFML1 PE=1 SV=2	OLFML1	45.9	2	2	4.39469
Phosphoacetylglucosamine mutase OS=Homo sapiens GN=PGM3 PE=1 SV=1	PGM3	59.8	2	2	3.99754
Putative ubiquitin-conjugating enzyme E2 N-like OS=Homo sapiens GN=UBE2NL PE=1 SV=1	UBE2NL	17.4	2	2	12.2004
Ras GTPase-activating-like protein IQGAP1 OS=Homo sapiens GN=IQGAP1 PE=1 SV=1	IQGAP1	189.1	2	2	2.09213
Lysosome-associated membrane glycoprotein 2 OS=Homo sapiens GN=LAMP2 PE=1 SV=2	LAMP2	44.9	1.83333	1.33333	3.90244
Kallikrein-11 OS=Homo sapiens GN=KLK11 PE=1 SV=2	KLK11	31	1.75	1.25	5.58511
Olfactomedin-like protein 3 OS=Homo sapiens GN=OLFML3 PE=2 SV=1	OLFML3	46	1.75	1.75	4.92611
3-hydroxyanthranilate 3,4-dioxygenase OS=Homo sapiens GN=HAAO PE=1 SV=2	HAAO	32.5	1.66667	1.66667	7.45921
Amine oxidase [flavin-containing] B OS=Homo sapiens GN=MAOB PE=1 SV=3	MAOB	58.7	1.66667	1.66667	4.67949
ATP-dependent RNA helicase DDX1 OS=Homo sapiens GN=DDX1 PE=1 SV=2	DDX1	82.4	1.66667	1.66667	3.73874
Biliverdin reductase A OS=Homo sapiens GN=BLVRA PE=1 SV=2	BLVRA	33.4	1.66667	1.66667	7.20721
Caspase-14 OS=Homo sapiens GN=CASP14 PE=1 SV=2	CASP14	27.7	1.66667	1.33333	7.98898
Caveolin-1 OS=Homo sapiens GN=CAV1 PE=1 SV=4	CAV1	20.5	1.66667	1	7.86517
Complement C4-A OS=Homo sapiens GN=C4A PE=1 SV=1	C4A	192.8	1.66667	1.66667	1.05122
Delta-1-pyrroline-5-carboxylate dehydrogenase, mitochondrial OS=Homo sapiens GN=ALDH4A1 PE=1 SV=3	ALDH4A	61.7	1.66667	1.33333	3.49319
DNA-directed RNA polymerase II subunit GRINL1A, isoforms 4/5 OS=Homo sapiens GN=POLR2M PE=1 SV=1	POLR2M	16.2	1.66667	1.33333	15.5136
Eukaryotic initiation factor 4A-III OS=Homo sapiens GN=EIF4A3 PE=1 SV=4	EIF4A3	46.8	1.66667	1	5.515
Four and a half LIM domains protein 1 OS=Homo sapiens GN=FHL1 PE=1 SV=4	FHL1	36.2	1.66667	1.66667	6.08875
Glutathione reductase, mitochondrial OS=Homo sapiens GN=GSR PE=1 SV=2	GSR	56.2	1.66667	1.33333	4.21456
Glutathione S-transferase Mu 3 OS=Homo sapiens GN=GSTM3 PE=1 SV=3	GSTM3	26.5	1.66667	1.66667	8
Heme-binding protein 1 OS=Homo sapiens GN=HEBP1 PE=1 SV=1	HEBP1	21.1	1.66667	1.66667	10.2293
Receptor-type tyrosine-protein phosphatase S OS=Homo sapiens GN=PTPRS PE=1 SV=3	PTPRS	216.9	1.66667	1.66667	1.26626
RuvB-like 2 OS=Homo sapiens GN=RUVBL2 PE=1 SV=3	RUVBL2	51.1	1.66667	1.66667	3.7437
Serine/threonine-protein phosphatase PP1-beta catalytic subunit OS=Homo sapiens GN=PPP1CB PE=1 SV=3	PPP1CB	37.2	1.66667	1.66667	5.60652
Ubiquitin carboxyl-terminal hydrolase 14 OS=Homo sapiens GN=USP14 PE=1 SV=3	USP14	56	1.66667	1.66667	4.45344
Versican core protein OS=Homo sapiens GN=VCAN PE=1 SV=3	VCAN	372.6	1.66667	1.66667	0.657636
Microfibrillar-associated protein 2 OS=Homo sapiens GN=MFAP2 PE=2 SV=1	MFAP2	20.8	1.6	1	5.46448
Protein disulfide-isomerase A3 (Fragment) OS=Homo sapiens GN=PDIA3 PE=1 SV=1	PDIA3	13.5	1.6	1	14.9593
Core histone macro-H2A.1 OS=Homo sapiens GN=H2AFY PE=1 SV=4	H2AFY	39.6	1.5	1.5	5.04032
Glycogenin-1 OS=Homo sapiens GN=GYG1 PE=1 SV=4	GYG1	39.4	1.5	1.5	5.14286
PDZ and LIM domain protein 1 OS=Homo sapiens GN=PDLIM1 PE=1 SV=4	PDLIM1	36	1.5	1.5	5.16717
Protein kinase C delta-binding protein OS=Homo sapiens GN=PRKCDBP PE=1 SV=1	PRKCDBP	31.1	1.5	1.5	6.65529
Filaggrin-2 OS=Homo sapiens GN=FLG2 PE=1 SV=1	FLG2	247.9	1.4	1.4	0.719364
Lipocalin-1 OS=Homo sapiens GN=LCN1 PE=1 SV=1	LCN1	19.2	1.4	1.4	8.40909
Sarcolemmal membrane-associated protein OS=Homo sapiens GN=SLMAP PE=1 SV=1	SLMAP	95.1	1.4	1.4	1.78744
Alcohol dehydrogenase class-3 OS=Homo sapiens GN=ADH5 PE=1 SV=4	ADH5	39.7	1.33333	1.33333	6.59537
Aminopeptidase B OS=Homo sapiens GN=RNPEP PE=1 SV=2	RNPEP	72.5	1.33333	1.33333	2.10256
Aspartate--tRNA ligase, cytoplasmic OS=Homo sapiens GN=DARS PE=1 SV=2	DARS	57.1	1.33333	1.33333	4.32468
Atlastin-3 OS=Homo sapiens GN=ATL3 PE=1 SV=1	ATL3	60.5	1.33333	1	2.5878
cAMP-dependent protein kinase type II-beta regulatory subunit OS=Homo sapiens GN=PRKAR2B PE=1 SV=3	PRKAR2B	46.3	1.33333	1.33333	4.94418
Complement component 1 Q subcomponent-binding protein, mitochondrial OS=Homo sapiens GN=C1QBP PE=1 SV=1	C1QBP	31.3	1.33333	1.33333	7.2104
Eukaryotic translation initiation factor 6 OS=Homo sapiens GN=EIF6 PE=1 SV=1	EIF6	26.6	1.33333	1.33333	5.57823
Extended synaptotagmin-1 OS=Homo sapiens GN=ESYT1 PE=1 SV=1	ESYT1	122.8	1.33333	1.33333	1.69082
Far upstream element-binding protein 1 OS=Homo sapiens GN=FUBP1 PE=1 SV=1	FUBP1	68.9	1.33333	1.33333	2.44275
Ganglioside GM2 activator OS=Homo sapiens GN=GM2A PE=1 SV=4	GM2A	20.8	1.33333	1.33333	6.39033
HCG2043421, isoform CRA_c OS=Homo sapiens GN=RBPMS PE=1 SV=1	RBPMS	25	1.33333	1	5.95238
Rho-related GTP-binding protein RhoC OS=Homo sapiens GN=RHOC PE=1 SV=1	RHOC	22	1.33333	1	4.14508
S-formylglutathione hydrolase OS=Homo sapiens GN=ESD PE=1 SV=2	ILF3	31.4	1.33333	1.33333	9.21986
Sorting nexin-3 OS=Homo sapiens GN=SNX3 PE=1 SV=3	SNX3	18.8	1.33333	1.33333	7.61317
SRA stem-loop-interacting RNA-binding protein, mitochondrial OS=Homo sapiens GN=SLIRP PE=1 SV=1	SLIRP	13.9	1.33333	1.33333	13.9785
Acidic leucine-rich nuclear phosphoprotein 32 family member A OS=Homo sapiens GN=ANP32A PE=1 SV=1	ANP32A	28.6	1.25	1.25	4.81928
Integrin beta-1 OS=Homo sapiens GN=ITGB1 PE=1 SV=2	ITGB1	88.4	1.25	1.25	1.69173
N(4)-(beta-N-acetylglucosaminyl)-L-asparaginase OS=Homo sapiens GN=AGA PE=1 SV=2	AGA	37.2	1.25	1.25	4.69653
Tyrosine-protein phosphatase non-receptor type 11 OS=Homo sapiens GN=PTPN11 PE=1 SV=2	PTPN11	68.4	1.25	1.25	3.18258
Clathrin light chain A OS=Homo sapiens GN=CLTA PE=1 SV=1	CLTA	27.8	1.2	1.2	4
5'(3')-deoxyribonucleotidase, cytosolic type OS=Homo sapiens GN=NT5C PE=1 SV=2	NT5C	23.4	1	1	5.14096
BAG family molecular chaperone regulator 3 OS=Homo sapiens GN=BAG3 PE=1 SV=3	BAG3	61.6	1	1	4.52174
Carboxypeptidase Q OS=Homo sapiens GN=CPQ PE=1 SV=1	CPQ	51.9	1	1	2.33051
Cell surface glycoprotein MUC18 OS=Homo sapiens GN=MCAM PE=1 SV=2	MCAM	71.6	1	1	2.32198
Copper chaperone for superoxide dismutase OS=Homo sapiens GN=CCS PE=1 SV=1	CCS	29	1	1	4.74453
Coronin-1A OS=Homo sapiens GN=CORO1A PE=1 SV=4	CORO1A	51	1	1	4.4107
Deleted in malignant brain tumors 1 protein OS=Homo sapiens GN=DMBT1 PE=1 SV=2	DMBT1	260.6	1	1	6.96229
Eukaryotic translation initiation factor 3 subunit B OS=Homo sapiens GN=EIF3B PE=1 SV=3	EIF3B	92.4	1	1	1.68919
Filamin-binding LIM protein 1 OS=Homo sapiens GN=FBLIM1 PE=1 SV=2	FBLIM1	40.6	1	1	2.41287
Growth arrest-specific protein 1 OS=Homo sapiens GN=GAS1 PE=2 SV=2	GAS1	35.7	1	1	3.47826
Guanine nucleotide-binding protein G(s) subunit alpha isoforms XLas OS=Homo sapiens GN=GNAS PE=1 SV=2	GNAS	111	1	1	1.06075
HBV PreS1-transactivated protein 1 OS=Homo sapiens GN=MXRA7 PE=1 SV=1	MXRA7	23.4	1	1	6.80751
HCG1789360 OS=Homo sapiens GN=UBE2L5P PE=1 SV=1	UBE2L5P	17.9	1	1	14.2857
Immunoglobulin kappa variable 2D-40 OS=Homo sapiens GN=IGKV2D-40 PE=1 SV=2	IGKV2D-40	13.3	1	1	10.7438
Integrin alpha-5 OS=Homo sapiens GN=ITGA5 PE=1 SV=2	ITGA5	114.5	1	1	1.14395
Low molecular weight phosphotyrosine protein phosphatase OS=Homo sapiens GN=ACP1 PE=1 SV=3	ACP1	18	1	1	5.6962
Microtubule-associated protein OS=Homo sapiens GN=MAP4 PE=1 SV=1	MAP4	245.3	1	1	0.551444
Microtubule-associated proteins 1A/1B light chain 3 beta 2 OS=Homo sapiens GN=MAP1LC3B2 PE=2 SV=1	MAP1LC3B2	14.6	1	1	5.6
Mitogen-activated protein kinase 1 OS=Homo sapiens GN=MAPK1 PE=1 SV=3	MAPK1	41.4	1	1	2.5
Myeloid-derived growth factor OS=Homo sapiens GN=MYDGF PE=1 SV=1	MYDGF	20.4	1	1	6.34921
Non-histone chromosomal protein HMG-14 OS=Homo sapiens GN=HMGN1 PE=1 SV=3	HMGN1	10.7	1	1	13
P antigen family member 4 OS=Homo sapiens GN=PAGE4 PE=1 SV=1	PAGE4	11.1	1	1	10.3922
Protein BRICK1 OS=Homo sapiens GN=BRK1 PE=1 SV=1	BRK1	8.7	1	1	12
Protein PAXX OS=Homo sapiens GN=C9orf142 PE=1 SV=2	C9orf142	21.6	1	1	5.88235
Protein phosphatase 1F OS=Homo sapiens GN=PPM1F PE=1 SV=3	PPM1F	49.8	1	1	2.20264
Protein SETSIP OS=Homo sapiens GN=SETSIP PE=1 SV=1	SETSIP	34.9	1	1	3.97351
RNA-binding protein 14 OS=Homo sapiens GN=RBM14 PE=1 SV=2	RBM14	69.4	1	1	1.34529
Selenoprotein H OS=Homo sapiens GN=SELH PE=1 SV=2	SELH	13.4	1	1	8.19672
Splicing factor 1 OS=Homo sapiens GN=SF1 PE=1 SV=4	SF1	68.3	1	1	2.03443
Src substrate cortactin OS=Homo sapiens GN=CTTN PE=1 SV=2	CTTN	61.5	1	1	2.18182
Stress-induced-phosphoprotein 1 OS=Homo sapiens GN=STIP1 PE=1 SV=1	STIP1	62.6	1	1	1.7035
Translocon-associated protein subunit alpha OS=Homo sapiens GN=SSR1 PE=1 SV=1	SSR1	33.9	1	1	5.03356
U6 snRNA-associated Sm-like protein LSm7 OS=Homo sapiens GN=LSM7 PE=1 SV=1	LSM7	11.6	1	1	7.76699
Ubiquitin carboxyl-terminal hydrolase 5 OS=Homo sapiens GN=USP5 PE=1 SV=2	USP5	95.7	1	1	1.3986
V-type proton ATPase catalytic subunit A OS=Homo sapiens GN=ATP6V1A PE=1 SV=2	ATP6V1A	68.3	1	1	2.10697
Wolframin OS=Homo sapiens GN=WFS1 PE=1 SV=2	WFS1	100.2	1	1	1.38577
