# Supplementary material for: The expression of YWHAZ and NDRG1 predicts aggressive outcome in human prostate cancer
Source: Commun Biol. 2021 Jan 22;4:103. doi: 10.1038/s42003-020-01645-2 (PMC7822895; doi:10.1038/s42003-020-01645-2)
Supplement: Supplementary file 5 — Supplementary Data 3 [file 42003_2020_1645_MOESM5_ESM.xlsx]

## Sheet: Data Sources
Dataset	URL
GSE16560	https://www.ncbi.nlm.nih.gov/geo/query/acc.cgi?acc=GSE16560
GSE70770	https://www.ncbi.nlm.nih.gov/geo/query/acc.cgi?acc=GSE70770
GCE10645	https://www.ncbi.nlm.nih.gov/geo/query/acc.cgi?acc=GSE10645
TCGA-PRAD	http://firebrowse.org/?cohort=PRAD&download_dialog=true
SU2C/PCF	https://github.com/cBioPortal/datahub/tree/master/public/prad_su2c_2019
GSE55945	https://www.ncbi.nlm.nih.gov/geo/query/acc.cgi?acc=GSE55945
GSE35988	https://www.ncbi.nlm.nih.gov/geo/query/acc.cgi?acc=GSE38988
Holzbeierlein Prostate	available at www.oncomine.org
GSE3933	https://www.ncbi.nlm.nih.gov/geo/query/acc.cgi?acc=GSE3933
GSE68882	https://www.ncbi.nlm.nih.gov/geo/query/acc.cgi?acc=GSE68882
Liu Prostate	available at www.oncomine.org
GSE68545	https://www.ncbi.nlm.nih.gov/geo/query/acc.cgi?acc=GSE68545
Magee Prostate	available at www.oncomine.org
GSE68907	https://www.ncbi.nlm.nih.gov/geo/query/acc.cgi?acc=GSE68907
GSE21032	https://www.ncbi.nlm.nih.gov/geo/query/acc.cgi?acc=GSE21032
GSE6099	https://www.ncbi.nlm.nih.gov/geo/query/acc.cgi?acc=GSE6099
Vanaja Prostate	available at www.oncomine.org
GSE3325	https://www.ncbi.nlm.nih.gov/geo/query/acc.cgi?acc=GSE3325
GSE6956	https://www.ncbi.nlm.nih.gov/geo/query/acc.cgi?acc=GSE6956
Welsh Prostate	available at www.oncomine.org
GSE68555	https://www.ncbi.nlm.nih.gov/geo/query/acc.cgi?acc=GSE68555
Prostate (MICH)	https://www.cbioportal.org/study/summary?id=prad_mich
Prostate (SU2C 2019)	https://www.cbioportal.org/study?id=prad_su2c_2019
Prostate (SU2C)	https://www.cbioportal.org/study?id=prad_su2c_2015
Prostate (Broad/Cornell 2013)	https://www.cbioportal.org/study?id=prad_broad_2013
Prostate (Broad/Cornell 2012)	https://www.cbioportal.org/study?id=prad_broad
Prostate (FHCRC 2016)	https://www.cbioportal.org/study?id=prad_fhcrc
Prostate (MSKCC 2010)	https://www.cbioportal.org/study?id=prad_mskcc
Prostate (MSKCC 2014)	https://www.cbioportal.org/study?id=prad_mskcc_2014
PRAD (MSKCC/DFCI 2018)	https://www.cbioportal.org/study?id=prad_p1000
Prostate (Eur Urol 2017)	https://www.cbioportal.org/study?id=prad_eururol_2017
Prostate (TCGA)	https://www.cbioportal.org/study?id=prad_tcga
